# Supplementary material for: Investigation of Different Library Preparation and Tissue of Origin Deconvolution Methods for Urine and Plasma cfDNA Methylome Analysis
Source: Diagnostics (Basel). 2023 Jul 27;13(15):2505. doi: 10.3390/diagnostics13152505 (PMC10417284; doi:10.3390/diagnostics13152505)
Supplement: Supplementary file 1 [file diagnostics-13-02505-s001.zip]

Archive with 1 entries (1 files):
- diagnostics-2436916-supplementary.csv
