# Supplementary material for: Investigation of Different Library Preparation and Tissue of Origin Deconvolution Methods for Urine and Plasma cfDNA Methylome Analysis
Source: Diagnostics (Basel). 2023 Jul 27;13(15):2505. doi: 10.3390/diagnostics13152505 (PMC10417284; doi:10.3390/diagnostics13152505)
Supplement: Supplementary file 1 [file diagnostics-13-02505-s001.zip › diagnostics-2436916-supplementary.csv]

Table S1: Overview of extracted and sequenced samples
sampleId	description	extractionMethod	libraryPrepMethod	subjectId	gender	organismPart	phenotype
KTX1_1p_CNA_dsLP	sample collected 13 hours post-transplantation surgery	QIAamp Circulating Nucleic Acid Kit	double-stranded	KTX1	male	plasma	kidney transplant
KTX1_2p_CNA_dsLP	sample collected 63 hours post-transplantation surgery	QIAamp Circulating Nucleic Acid Kit	double-stranded	KTX1	male	plasma	kidney transplant
KTX2_u_Q_dsLP		Q Sepharose	double-stranded	KTX2	male	urine	kidney transplant
KTX3_u_Q_dsLP		Q Sepharose	double-stranded	KTX3	male	urine	kidney transplant
KTX4_p_CNA_dsLP		QIAamp Circulating Nucleic Acid Kit	double-stranded	KTX4	male	plasma	kidney transplant
KTX5_p_CNA_dsLP		QIAamp Circulating Nucleic Acid Kit	double-stranded	KTX5	female	plasma	kidney transplant
KTX6_u_Q_dsLP		Q Sepharose	double-stranded	KTX6	female	urine	kidney transplant
KTX7_p_CNA_dsLP		QIAamp Circulating Nucleic Acid Kit	double-stranded	KTX7	male	plasma	kidney transplant
OLT1_p_CNA_dsLP		QIAamp Circulating Nucleic Acid Kit	double-stranded	OLT1	female	plasma	liver transplant
OLT2_u_Q_dsLP		Q Sepharose	double-stranded	OLT2	male	urine	liver transplant
OLT3_u_Q_dsLP		Q Sepharose	double-stranded	OLT3	male	urine	liver transplant
OLT4_2p_CNA_dsLP		QIAamp Circulating Nucleic Acid Kit	double-stranded	OLT4	male	plasma	liver transplant
OLT4_3u_Q_dsLP		Q Sepharose	double-stranded	OLT4	male	urine	liver transplant
OLT4_3u_Z_dsLP		Quick-DNA Urine Kit	double-stranded	OLT4	male	urine	liver transplant
HV1_p_CNA_dsLP		QIAamp Circulating Nucleic Acid Kit	double-stranded	HV1	female	plasma	healthy
HV1_u_Q_dsLP		Q Sepharose	double-stranded	HV1	female	urine	healthy
HV1_u_Z_dsLP		Quick-DNA Urine Kit	double-stranded	HV1	female	urine	healthy
HV2_p_CNA_dsLP		QIAamp Circulating Nucleic Acid Kit	double-stranded	HV2	male	plasma	healthy
KTX1_1p_CNA_ssLP	sample collected 13 hours post-transplantation surgery	QIAamp Circulating Nucleic Acid Kit	single-stranded	KTX1	male	plasma	kidney transplant
KTX1_2p_CNA_ssLP	sample collected 63 hours post-transplantation surgery	QIAamp Circulating Nucleic Acid Kit	single-stranded	KTX1	male	plasma	kidney transplant
KTX3_u_Q_ssLP		Q Sepharose	single-stranded	KTX3	male	urine	kidney transplant
KTX5_p_CNA_ssLP		QIAamp Circulating Nucleic Acid Kit	single-stranded	KTX5	female	plasma	kidney transplant
KTX6_u_Q_ssLP		Q Sepharose	single-stranded	KTX6	female	urine	kidney transplant
KTX7_p_CNA_ssLP		QIAamp Circulating Nucleic Acid Kit	single-stranded	KTX7	male	plasma	kidney transplant
OLT1_p_CNA_ssLP		QIAamp Circulating Nucleic Acid Kit	single-stranded	OLT1	female	plasma	liver transplant
OLT2_u_Q_ssLP		Q Sepharose	single-stranded	OLT2	male	urine	liver transplant
OLT3_u_Q_ssLP		Q Sepharose	single-stranded	OLT3	male	urine	liver transplant
OLT4_2p_CNA_ssLP		QIAamp Circulating Nucleic Acid Kit	single-stranded	OLT4	male	plasma	liver transplant
OLT4_3u_Q_ssLP		Q Sepharose	single-stranded	OLT4	male	urine	liver transplant
OLT4_3u_Z_ssLP		Quick-DNA Urine Kit	single-stranded	OLT4	male	urine	liver transplant
HV1_p_CNA_ssLP		QIAamp Circulating Nucleic Acid Kit	single-stranded	HV1	female	plasma	healthy
HV1_u_Z_ssLP		Quick-DNA Urine Kit	single-stranded	HV1	female	urine	healthy
HV2_p_CNA_ssLP		QIAamp Circulating Nucleic Acid Kit	single-stranded	HV2	male	plasma	healthy
